# Supplementary material for: Fungal Biomarkers Stability in Mars Regolith Analogues after Simulated Space and Mars-like Conditions
Source: J Fungi (Basel). 2021 Oct 14;7(10):859. doi: 10.3390/jof7100859 (PMC8540304; doi:10.3390/jof7100859)
Supplement: Supplementary file 1 [file jof-07-00859-s001.zip]

Archive with 1 entries (1 files):
- jof-1380693-supplementary.pdf
